# Supplementary material for: Cis-regulatory interfaces reveal the molecular mechanisms underlying the notochord gene regulatory network of Ciona
Source: Nat Commun. 2024 Apr 8;15:3025. doi: 10.1038/s41467-024-46850-3 (PMC11001920; doi:10.1038/s41467-024-46850-3)
Supplement: Supplementary file 4 — Source Data [file 41467_2024_46850_MOESM4_ESM.xlsx]

## Sheet: Figure 1k Lmx1-r
Figure 1K Lmx1-r			Abbreviations: TFBS, transcription factor binding site; mut, mutant.
Replicate	Insert length and TFBS mutations	X-gal Stained Embryos (Notochord)	X-gal Stained Embryos (Total)	% of embryos with notochord staining		Replicate	Insert length and TFBS mutations	X-gal Stained Embryos (Notochord)	X-gal Stained Embryos (Total)	% of embryos with notochord staining		Replicate	Insert length and TFBS mutations	X-gal Stained Embryos (Notochord)	X-gal Stained Embryos (Total)	% of embryos with notochord staining
1	169bp	85	207	41.0628		1	169bp Bra mut	10	30	33.3333		1	169bp Fox mut	0	23	0
2	169bp	180	254	70.8661		2	169bp Bra mut	12	37	32.4324		2	169bp Fox mut	16	125	12.8
3	169bp	127	315	40.3175		3	169bp Bra mut	52	83	62.6506		3	169bp Fox mut	1	105	0.952381
4	169bp	42	60	70		4	169bp Bra mut	35	132	26.5152
5	169bp	77	230	33.4783
6	169bp	30	75	40
	Total	541	1141				Total	109	282				Total	17	253
Replicate	Insert length and TFBS mutations	X-gal Stained Embryos (Notochord)	X-gal Stained Embryos (Total)	% of embryos with notochord staining		Two-side t-test	Dataset 1	Dataset 2	p-value	symbol
1	145bp	7	24	29.1667		1	169bp	169bp Bra Mut	0.3498	ns
2	145bp	26	41	63.4146		2	169bp	169bp Fox Mut	0.0034	**
3	145bp	7	29	24.1379		3	169bp	145bp	0.2464	ns
4	145bp	9	31	29.0323		4	169bp	125bp	0.4013	ns
5	145bp	101	245	41.2245		5	169bp	109bp	0.2811	ns
6	145bp	23	54	42.5926		6	169bp	97bp	0.0008	***
	Total	173	424			7	169bp	97bp Fox mut	0.0016	**
						8	169bp	89bp	0.002	**
Replicate	Insert length and TFBS mutations	X-gal Stained Embryos (Notochord)	X-gal Stained Embryos (Total)	% of embryos with notochord staining
1	125bp	19	29	65.5172
2	125bp	11	36	30.5556
3	125bp	11	28	39.2857
4	125bp	111	284	39.0845
5	125bp	35	116	30.1724
6
	Total	187	493
Replicate	Insert length and TFBS mutations	X-gal Stained Embryos (Notochord)	X-gal Stained Embryos (Total)	% of embryos with notochord staining
1	109bp	10	32	31.25
2	109bp	28	45	62.2222
3	109bp	58	269	21.5613
4	109bp	57	182	31.3187
5	109bp
	Total	153	528
Replicate	Insert length and TFBS mutations	X-gal Stained Embryos (Notochord)	X-gal Stained Embryos (Total)	% of embryos with notochord staining		Replicate	Insert length and TFBS mutations	X-gal Stained Embryos (Notochord)	X-gal Stained Embryos (Total)	% of embryos with notochord staining
1	97bp	22	98	22.449		1	97bp Fox mut	0	48	0
2	97bp	33	167	19.7605		2	97bp Fox mut	0	74	0
3	97bp	20	122	16.3934		3	97bp Fox mut	0	32	0
4	97bp	6	40	15
5	97bp	11	118	9.32203
6	97bp	16	110	14.5455
	Total	108	655				Total	0	154
Replicate	Insert length and TFBS mutations	X-gal Stained Embryos (Notochord)	X-gal Stained Embryos (Total)	% of embryos with notochord staining
1	89bp	4	187	2.13904
2	89bp	8	229	3.49345
3	89bp	0	25	0
	Total	12	441

## Sheet: Figure 2
Figure 2G,H
Replicates	Constructs	Embryos scored	Normally developed	Notochord defects	% of normally developed embryos	% of embryos with notochord defects		Replicates	Constructs	Embryos scored	Normally developed	Notochord defects	% of normally developed embryos	% of embryos with notochord defects
1	Bra>GFP	155	134	21	86.4516	13.5484		1	Bra>GFP + Bra>Cas9	261	233	28	89.272	10.728
2	Bra>GFP	127	85	42	66.9291	33.0709		2	Bra>GFP + Bra>Cas9	100	73	27	73	27
3	Bra>GFP	206	173	33	83.9806	16.0194		3	Bra>GFP + Bra>Cas9	116	88	28	75.8621	24.1379
	Total	488	392	96					Total	477	394	83
Replicates	Constructs	Embryos scored	Normally developed	Notochord defects	% of normally developed embryos	% of embryos with notochord defects		Replicates	Constructs	Embryos scored	Normally developed	Notochord defects	% of normally developed embryos	% of embryos with notochord defects
1	Bra>GFP + Bra>Cas9 + U6>sgLmx1-r 2.62	54	21	33	38.8889	61.1111		1	Bra>GFP + Bra>Cas9 + U6>sgLmx1-r 2.108	108	44	64	40.7407	59.2593
2	Bra>GFP + Bra>Cas9 + U6>sgLmx1-r 2.62	260	153	107	58.8462	41.1538		2	Bra>GFP + Bra>Cas9 + U6>sgLmx1-r 2.108	318	230	88	72.327	27.673
3	Bra>GFP + Bra>Cas9 + U6>sgLmx1-r 2.62	69	32	37	46.3768	53.6232		3	Bra>GFP + Bra>Cas9 + U6>sgLmx1-r 2.108	60	27	33	45	55
	Total	383	206	177					Total	486	301	185
Replicates	Constructs	Embryos scored	Normally developed	Notochord defects	% of normally developed embryos	% of embryos with notochord defects		Two-side t-test	Dataset 1	Dataset 2	p-value	symbol
1	Bra>GFP + Bra>Cas9 + U6>sgLmx1-r 2.62 + U6>sgLmx1-r 2.108	186	109	77	58.6022	41.3978		1	Bra>GFP	Bra>GFP + Bra>Cas9	0.9748	ns
2	Bra>GFP + Bra>Cas9 + U6>sgLmx1-r 2.62 + U6>sgLmx1-r 2.108	108	66	42	61.1111	38.8889		2	Bra>GFP + Bra>Cas9	Bra>GFP + Bra>Cas9 + U6>sgLmx1-r 2.62	0.015	*
3	Bra>GFP + Bra>Cas9 + U6>sgLmx1-r 2.62 + U6>sgLmx1-r 2.108	125	67	58	53.6	46.4		3	Bra>GFP + Bra>Cas9	Bra>GFP + Bra>Cas9 + U6>sgLmx1-r 2.108	0.0376	*
	Total	419	242	177				4	Bra>GFP + Bra>Cas9	Bra>GFP + Bra>Cas9 + U6>sgLmx1-r 2.62 + U6>sgLmx1-r 2.108	0.0169	*

## Sheet: Figure 3e Aff
Figure 3E Aff4		Abbreviations: TFBS, transcription factor binding site; mut, mutant.
Replicate	Insert length and TFBS mutations	X-gal Stained Embryos (Notochord)	X-gal Stained Embryos (Total)	% of embryos with notochord staining		Replicate	Insert length and TFBS mutations	X-gal Stained Embryos (Notochord)	X-gal Stained Embryos (Total)	% of embryos with notochord staining		Replicate	Insert length and TFBS mutations	X-gal Stained Embryos (Notochord)	X-gal Stained Embryos (Total)	% of embryos with notochord staining
1	145bp	17	233	7.29614		1	145bp Fox Mut	26	209	12.4402		1	145bp Bra Mut	0	248	0
2	145bp	45	153	29.4118		2	145bp Fox Mut	7	45	15.5556		2	145bp Bra Mut	0	76	0
3	145bp	13	202	6.43564		3	145bp Fox Mut	7	90	7.77778		3	145bp Bra Mut	0	143	0
4	145bp	62	289	21.4533								4	145bp Bra Mut	0	373	0
5	145bp	61	242	25.2066
6	145bp	10	71	14.0845
7	145bp	34	184	18.4783
	Total	242	1374				Total	40	344				Total	0	840
Replicate	Insert length and TFBS mutations	X-gal Stained Embryos (Notochord)	X-gal Stained Embryos (Total)	% of embryos with notochord staining		Replicate	Insert length and TFBS mutations	X-gal Stained Embryos (Notochord)	X-gal Stained Embryos (Total)	% of embryos with notochord staining		Two-side t-test	Dataset 1	Dataset 2	p-value	symbol
1	102bp	6	44	13.6364		1	102bp double Bra mut	24	104	23.0769		1	145bp	145bp Fox Mut	0.3322	ns
2	102bp	23	75	30.6667		2	102bp double Bra mut	5	147	3.40136		2	145bp	145bp Bra Mut	0.0035	**
3	102bp	13	78	16.6667		3	102bp double Bra mut	9	68	13.2353		3	145bp	102bp	0.8163	ns
4	102bp	6	108	5.55556								4	145bp	102bp double Bra mut	0.5144	ns
5	102bp	11	75	14.6667
	Total	59	380				Total	38	319

## Sheet: Figure S2 Aff
Figure S2 Aff4		Abbreviations: TFBS, transcription factor binding site; mut, mutant.
Replicate	Insert length and TFBS mutations	X-gal Stained Embryos (Notochord)	X-gal Stained Embryos (Total)	% of embryos with notochord staining		Replicate	Insert length and TFBS mutations	X-gal Stained Embryos (Notochord)	X-gal Stained Embryos (Total)	% of embryos with notochord staining
1	168bp	50	97	51.5464		1	168bp CREB mut	46	107	42.9907
2	168bp	37	102	36.2745		2	168bp CREB mut	60	140	42.8571
3	168bp	58	128	45.3125		3	168bp CREB mut	14	82	17.0732
4	168bp	41	77	53.2468		4	168bp CREB mut	14	60	23.3333
	Total	186	404				Total	134	389
Replicate	Insert length and TFBS mutations	X-gal Stained Embryos (Notochord)	X-gal Stained Embryos (Total)	% of embryos with notochord staining		Replicate	Insert length and TFBS mutations	X-gal Stained Embryos (Notochord)	X-gal Stained Embryos (Total)	% of embryos with notochord staining
1	162bp	36	74	48.6486		1	151bp	147	204	72.0588
2	162bp	176	238	73.9496		2	151bp	16	42	38.0952
3	162bp	9	35	25.7143		3	151bp	46	116	39.6552
4	162bp	21	36	58.3333		4	151bp	14	35	40
5	162bp	255	330	77.2727
6	162bp	26	66	39.3939
	Total	523	779				Total	223	397
Replicate	Insert length and TFBS mutations	X-gal Stained Embryos (Notochord)	X-gal Stained Embryos (Total)	% of embryos with notochord staining		Replicate	Insert length and TFBS mutations	X-gal Stained Embryos (Notochord)	X-gal Stained Embryos (Total)	% of embryos with notochord staining		Two-side t-test	Dataset 1	Dataset 2	p-value	symbol
1	128bp	38	80	47.5		1	128bp Bra Mt	0	236	0		1	168bp	168bp CREB mut	0.0991	ns
2	128bp	66	327	20.1835		2	128bp Bra Mt	0	404	0		2	168bp	162bp	0.1887	ns
3	128bp	51	227	22.467		3	128bp Bra Mt	0	244	0		3	168bp	151bp	0.9275	ns
4	128bp	65	139	46.7626		4	128bp Bra Mt	0	172	0		4	168bp	128bp	0.1912	ns
												5	128bp	128bp Bra Mt	0.0038	**
	Total	220	773				Total	0	1056

## Sheet: Figure 3k Etv1
Figure 3K Etv1		Abbreviations: TFBS, transcription factor binding site; mut, mutant.
Replicate	Insert length and TFBS mutations	X-gal Stained Embryos (Notochord)	X-gal Stained Embryos (Total)	% of embryos with notochord staining		Replicate	Insert length and TFBS mutations	X-gal Stained Embryos (Notochord)	X-gal Stained Embryos (Total)	% of embryos with notochord staining		Two-side t-test	Dataset 1	Dataset 2	p-value	symbol
1	159bp	3	24	12.5		1	159bp Bra mut	0	55	0		1	159bp	159bp Bra Mut	0.0262	*
2	159bp	2	23	8.69565		2	159bp Bra mut	0	35	0
3	159bp	38	99	38.3838		3	159bp Bra mut	0	221	0
4	159bp	32	75	42.6667		4	159bp Bra mut	0	79	0
	Total	75	221				Total	0	390

## Sheet: Figure 3q Mxd1
Figure 3Q Mxd1		Abbreviations: TFBS, transcription factor binding site; mut, mutant.
Replicate	Insert length and TFBS mutations	X-gal Stained Embryos (Notochord)	X-gal Stained Embryos (Total)	% of embryos with notochord staining		Replicate	Insert length and TFBS mutations	X-gal Stained Embryos (Notochord)	X-gal Stained Embryos (Total)	% of embryos with notochord staining		Two-side t-test	Dataset 1	Dataset 2	p-value	symbol
1	216bp	55	117	47.0085		1	216bp Bra3 Mt	33	41	80.4878		1	216bp	216bp Bra3 Mt	0.2082	ns
2	216bp	33	49	67.3469		2	216bp Bra3 Mt	82	129	63.5659		2	216bp	216bp Bra1 Mt	<0.0001	****
3	216bp	83	99	83.8384		3	216bp Bra3 Mt	45	51	88.2353		3	216bp	216bp Bra2 Mt	0.0008	***
4	216bp	46	73	63.0137		4	216bp Bra3 Mt	84	104	80.7692
	Total	217	338				Total	244	325
Replicate	Insert length and TFBS mutations	X-gal Stained Embryos (Notochord)	X-gal Stained Embryos (Total)	% of embryos with notochord staining		Replicate	Insert length and TFBS mutations	X-gal Stained Embryos (Notochord)	X-gal Stained Embryos (Total)	% of embryos with notochord staining
1	216bp Bra1 Mt	0	206	0		1	216bp Bra2 Mt	0	374	0
2	216bp Bra1 Mt	2	134	1.49254		2	216bp Bra2 Mt	0	221	0
3	216bp Bra1 Mt	0	414	0		3	216bp Bra2 Mt	0	84	0
4	216bp Bra1 Mt	0	163	0
5	216bp Bra1 Mt	0	72	0
	Total	2	989				Total	0	679

## Sheet: Figure 3w Ror
Figure 3W Ror-a		Abbreviations: TFBS, transcription factor binding site; mut, mutant.
Replicate	Insert length and TFBS mutations	X-gal Stained Embryos (Notochord)	X-gal Stained Embryos (Total)	% of embryos with notochord staining		Replicate	Insert length and TFBS mutations	X-gal Stained Embryos (Notochord)	X-gal Stained Embryos (Total)	% of embryos with notochord staining
1	562bp	51	142	35.9155		1	562bp Bra7 Mt	23	195	11.7949
2	562bp	38	85	44.7059		2	562bp Bra7 Mt	16	99	16.1616
3	562bp	20	53	37.7358		3	562bp Bra7 Mt	24	99	24.2424
4	562bp	21	46	45.6522		4	562bp Bra7 Mt	26	84	30.9524
5	562bp	21	159	13.2075		5	562bp Bra7 Mt	17	115	14.7826
	Total	151	485				Total	106	592
Replicate	Insert length and TFBS mutations	X-gal Stained Embryos (Notochord)	X-gal Stained Embryos (Total)	% of embryos with notochord staining		Replicate	Insert length and TFBS mutations	X-gal Stained Embryos (Notochord)	X-gal Stained Embryos (Total)	% of embryos with notochord staining
1	562bp Bra6 Mt	0	38	0		1	562bp Bra5+7 Mt	4	86	4.65116
2	562bp Bra6 Mt	3	62	4.83871		2	562bp Bra5+7 Mt	2	81	2.46914
3	562bp Bra6 Mt	0	32	0		3	562bp Bra5+7 Mt	0	207	0
4	562bp Bra6 Mt	1	27	3.7037
	Total	4	159				Total	6	374
Replicate	Insert length and TFBS mutations	X-gal Stained Embryos (Notochord)	X-gal Stained Embryos (Total)	% of embryos with notochord staining		Two-side t-test	Dataset 1	Dataset 2	p-value	symbol
1	562bp Bra5+6+7 Mt	0	58	0		1	562bp	562bp Bra7 Mt	0.0491	*
2	562bp Bra5+6+7 Mt	0	126	0		2	562bp	562bp Bra6 Mt	0.0017	**
3	562bp Bra5+6+7 Mt	0	63	0		3	562bp	562bp Bra5+7 Mt	0.0057	**
						4	562bp	562bp Bra5+6+7 Mt	0.004	**
	Total	0	247

## Sheet: Figure 5e CasZ1
Figure 5E CasZ1			Abbreviations: TFBS, transcription factor binding site; mut, mutant.
Replicate	Insert length and TFBS mutations	X-gal Stained Embryos (Notochord)	X-gal Stained Embryos (Total)	% of embryos with notochord staining		Replicate	Insert length and TFBS mutations	X-gal Stained Embryos (Notochord)	X-gal Stained Embryos (Total)	% of embryos with notochord staining
1	128bp	37	47	78.7234		1	128bp Zn-fin Mt	31	38	81.5789
2	128bp	104	132	78.7879		2	128bp Zn-fin Mt	113	144	78.4722
3	128bp	135	157	85.9873		3	128bp Zn-fin Mt	94	132	71.2121
4	128bp	84	109	77.0642
	Total	360	445				Total	238	314
Replicate	Insert length and TFBS mutations	X-gal Stained Embryos (Notochord)	X-gal Stained Embryos (Total)	% of embryos with notochord staining		Replicate	Insert length and TFBS mutations	X-gal Stained Embryos (Notochord)	X-gal Stained Embryos (Total)	% of embryos with notochord staining		Replicate	Insert length and TFBS mutations	X-gal Stained Embryos (Notochord)	X-gal Stained Embryos (Total)	% of embryos with notochord staining
1	121bp	88	98	89.7959		1	121bp Fox Mt	89	190	46.8421		1	121bp AP1 Mt	0	84	0
2	121bp	43	58	74.1379		2	121bp Fox Mt	54	144	37.5		2	121bp AP1 Mt	0	141	0
3	121bp	458	497	92.1529		3	121bp Fox Mt	28	155	18.0645		3	121bp AP1 Mt	0	134	0
4	121bp	432	475	90.9474		4	121bp Fox Mt	32	157	20.3822		4	121bp AP1 Mt	0	129	0
5	121bp	29	34			5	121bp Fox Mt	33	90	36.6667
6	121bp	278	330
7	121bp	118	145
	Total	1446	1637				Total	236	736				Total	0	488
Replicate	Insert length and TFBS mutations	X-gal Stained Embryos (Notochord)	X-gal Stained Embryos (Total)	% of embryos with notochord staining		Two-side t-test	Dataset 1	Dataset 2	p-value	symbol
1	96bp	0	380	0		1	128bp	128bp Zn-fin Mt	0.4212	ns
2	96bp	0	379	0		2	128bp	121bp	0.1702	ns
3	96bp	0	42	0		3	128bp	121bp Fox mut	<0.0001	****
4	96bp	0	47	0		4	128bp	121bp AP1 Mt	<0.0001	****
						5	128bp	96bp	<0.0001	****
	Total	0	848

## Sheet: Figure 5k Cnot11
Figure 5K Cnot11		Abbreviations: TFBS, transcription factor binding site; mut, mutant.
Replicate	Insert length and TFBS mutations	X-gal Stained Embryos (Notochord)	X-gal Stained Embryos (Total)	% of embryos with notochord staining		Replicate	Insert length and TFBS mutations	X-gal Stained Embryos (Notochord)	X-gal Stained Embryos (Total)	% of embryos with notochord staining		Replicate	Insert length and TFBS mutations	X-gal Stained Embryos (Notochord)	X-gal Stained Embryos (Total)	% of embryos with notochord staining
1	158bp	10	38	26.3158		1	158bp AP1 Mt	37	104	35.5769		1	158bp Bra1 Mt	0	41	0
2	158bp	77	386	19.9482		2	158bp AP1 Mt	6	32	18.75		2	158bp Bra1 Mt	0	54	0
3	158bp	10	47	21.2766		3	158bp AP1 Mt	57	176	32.3864		3	158bp Bra1 Mt	0	35	0
4	158bp	20	146	13.6986		4	158bp AP1 Mt	61	176	34.6591		4	158bp Bra1 Mt	0	33	0
												5	158bp Bra1 Mt	0	304	0
	Total	117	617				Total	161	488				Total	0	467
Replicate	Insert length and TFBS mutations	X-gal Stained Embryos (Notochord)	X-gal Stained Embryos (Total)	% of embryos with notochord staining		Replicate	Insert length and TFBS mutations	X-gal Stained Embryos (Notochord)	X-gal Stained Embryos (Total)	% of embryos with notochord staining		Replicate	Insert length and TFBS mutations	X-gal Stained Embryos (Notochord)	X-gal Stained Embryos (Total)	% of embryos with notochord staining
1	158bp Bra2 Mt	33	277	11.9134		1	158bp Bra3 Mt	28	115	24.3478		1	158bp Fox Mt	0	38	0
2	158bp Bra2 Mt	33	131	25.1908		2	158bp Bra3 Mt	21	129	16.2791		2	158bp Fox Mt	0	131	0
3	158bp Bra2 Mt	24	142	16.9014		3	158bp Bra3 Mt	4	36	11.1111		3	158bp Fox Mt	0	230	0
4	158bp Bra2 Mt	25	242	10.3306		4	158bp Bra3 Mt	16	106	15.0943		4	158bp Fox Mt	0	214	0
						5	158bp Bra3 Mt	13	133	9.77444
	Total	115	792				Total	82	519				Total	0	613
Replicate	Insert length and TFBS mutations	X-gal Stained Embryos (Notochord)	X-gal Stained Embryos (Total)	% of embryos with notochord staining		Two-side t-test	Dataset 1	Dataset 2	p-value	symbol
1	116bp	12	54	22.2222		1	158bp	158bp AP1 Mt	0.0769	ns
2	116bp	10	104	9.61538		2	158bp	158bp Bra1 Mt	<0.0001	****
3	116bp	37	284	13.0282		3	158bp	158bp Bra2 Mt	0.3562	ns
4	116bp	32	132	24.2424		4	158bp	158bp Bra3 Mt	0.2184	ns
5	116bp	5	56	8.92857		5	158bp	158bp Fox Mt	0.0002	***
						6	158bp	116bp	0.309	ns
	Total	96	630

## Sheet: Figure 5q Islet
Figure 5Q Islet1		Abbreviations: TFBS, transcription factor binding site; mut, mutant.
Replicate	Insert length and TFBS mutations	X-gal Stained Embryos (Notochord)	X-gal Stained Embryos (Total)	% of embryos with notochord staining		Two-side t-test	Dataset 1	Dataset 2	p-value	symbol
1	133bp	75	109	68.8073		1	133bp	125bp	0.943	ns
2	133bp	37	42	88.0952		2	125bp	125bp Bra2 Mt	0.1161	ns
3	133bp	29	37	78.3784		3	125bp	125bp Bra1 Mt	<0.0001	****
						4	125bp	125bp HD Mt	<0.0001	****
						5	125bp	75bp	<0.0001	****
	Total	141	188
Replicate	Insert length and TFBS mutations	X-gal Stained Embryos (Notochord)	X-gal Stained Embryos (Total)	% of embryos with notochord staining		Replicate	Insert length and TFBS mutations	X-gal Stained Embryos (Notochord)	X-gal Stained Embryos (Total)	% of embryos with notochord staining		Replicate	Insert length and TFBS mutations	X-gal Stained Embryos (Notochord)	X-gal Stained Embryos (Total)	% of embryos with notochord staining
1	125bp	82	174	47.1264		1	125bp Bra2 Mt	249	259	96.139		1	125bp Bra1 Mt	5	219	2.28311
2	125bp	40	64	62.5		2	125bp Bra2 Mt	77	81	95.0617		2	125bp Bra1 Mt	0	45	0
3	125bp	29	42	69.0476		3	125bp Bra2 Mt	89	100	89		3	125bp Bra1 Mt	0	49	0
4	125bp	111	148	75		4	125bp Bra2 Mt	343	368	93.2065		4	125bp Bra1 Mt	0	294	0
5	125bp	52	63	82.5397
6	125bp	137	152	90.1316
7	125bp	244	256	95.3125
8	125bp	136	137	99.2701
	Total	831	1036				Total	758	808				Total	5	607
Replicate	Insert length and TFBS mutations	X-gal Stained Embryos (Notochord)	X-gal Stained Embryos (Total)	% of embryos with notochord staining		Replicate	Insert length and TFBS mutations	X-gal Stained Embryos (Notochord)	X-gal Stained Embryos (Total)	% of embryos with notochord staining
1	125bp HD Mt	0	39	0		1	75bp	0	48	0
2	125bp HD Mt	0	119	0		2	75bp	0	81	0
3	125bp HD Mt	0	263	0		3	75bp	0	75	0
						4	75bp	0	212	0
	Total	0	421				Total	0	416

[truncated: 2 more sheets: Figure 5w Spalt-like, Figure 5ac Fli1-Erg]
